# Supplementary material for: The Release of Non-Extractable Ferulic Acid from Cereal By-Products by Enzyme-Assisted Hydrolysis for Possible Utilization in Green Synthesis of Silver Nanoparticles
Source: Nanomaterials (Basel). 2022 Sep 2;12(17):3053. doi: 10.3390/nano12173053 (PMC9458256; doi:10.3390/nano12173053)
Supplement: Supplementary file 1 [file nanomaterials-12-03053-s001.zip]

Archive with 1 entries (1 files):
- nanomaterials-1886938-supplementary.pdf
